# Supplementary material for: A simple framework for maximizing camera trap detections using experimental trials
Source: Environ Monit Assess. 2023 Oct 27;195(11):1381. doi: 10.1007/s10661-023-11945-9 (PMC10611648; doi:10.1007/s10661-023-11945-9)
Supplement: Supplementary file 3 — Appendix 3. Demonstration code (R 20.3 kb) [file 10661_2023_11945_MOESM3_ESM.r]

################################################################################

## DeWitt and Cocksedge. A simple framework for maximizing camera trap detections using experimental trials. Appendix 3. 

## Demonstrates fitting empirical detection functions to a binomial response using maximum likelihood estimation and known parameters. First DEMO shows a basic monotonic decline. Second DEMO shows a single covariate with a monotonic decline. Third DEMO shows a single covariate scenario with a increasing term.


library(ggrepel)      # for labelling contours
library(AICcmodavg)   # model selection
library(bbmle)        # max likelihood estimation
library(tidyverse)
library(viridis)


# functions ####################################################################

# binomial loglik
loglik <- function(p, detected) 
  sum(dbinom(x = detected, size = 1, prob = p, log = TRUE))

# increasing function (Rowcliffe et al. 2011 Equation 2) where delta is the rate of increase and epsilon is the the inflection point
logitfunc <- function(y, delta, epsilon)
  1/(1 + exp(delta*(epsilon-y)))


# key functions (Rowcliffe et al. 2011 Appendix 1)
keyfunc <- function(y, prm, shape)
  switch(shape, 
         exp = exp(-y/prm[1]), # exponential
         nor = exp(-y^2/(2*prm[1]^2)), # half normal
         haz = 1-exp(-(y/prm[1])^-prm[2]), # hazard
         tno = ifelse(y<prm[2], 1, exp(-(y-prm[2])^2/(2*prm[1]^2))) # threshold half-norm
         ) 


# Generate data ################################################################

sigma_big = 11
sigma_small = 4
simdata <- expand.grid(
  distance = seq(1, 20, length = 2000),
  body_size = c("big", "small")) %>%
  mutate(
    p = ifelse(body_size == "big",
               exp(-distance^2/(2*sigma_big^2)),
               exp(-distance^2/(2*sigma_small^2))),
    detected = rbinom(n(), size = 1, p))


# _inspect p() ################

simdata %>%
  ggplot() +
  geom_line(aes(x = distance, y = p, colour = body_size), size = 2) +
  geom_jitter(
    aes(x = distance, y = detected, colour = body_size),
    height = 0.03, width = 0.03, size = 2, alpha = 150/nrow(simdata)) +
  scale_colour_viridis(discrete = TRUE, begin = 0, end = 0.5) +
  theme_bw()


# _inspect density ################

simdata %>%
  filter (detected == 1) %>%
  ggplot(.) + 
  geom_histogram(
    aes(x = distance, y = ..density.. ),
    binwidth = 2,
    colour = "white") +
  
  scale_x_continuous(
    name = "Distance",
    breaks = c(seq(from = 2, to = 20, by = 2))) +
  
  facet_wrap(. ~ body_size, ncol = 2) +
  theme_bw()


 

# _explore shapes  ###############################################################

prm_exp <- 8.7          # exponential scale
prm_hn  <- 10.4         # half normal scale
prm_haz <- c(10, 2)     # hazard scale, shape
prm_tno <- c(7, 4)      # half normal scale, threshold
prm_lgt <- c(1, 1)      # logit function (speed, shift)

data.frame(distance = seq(0, 20, length = 5000))  %>%
  mutate(
    logit = logitfunc(distance, delta = prm_lgt[1], epsilon = prm_lgt[2]),
    exp = keyfunc(distance, prm = prm_exp, shape = "exp"),
    nor = keyfunc(distance, prm = prm_hn, shape = "nor"),
    haz = keyfunc(distance, prm = prm_haz, shape = "haz"),
    tno = keyfunc(distance, prm = prm_tno, shape = "tno"),
    exp_inc = logit*exp,
    nor_inc = logit*nor,
    haz_inc = logit*haz,
    tno_inc = logit*tno) %>%
  select(-logit) %>%
  pivot_longer(
    -distance,
    names_to = "model",
    values_to = "prob") %>%
  mutate(
    form = case_when(
      word(model, 2, sep = "_") == "inc" ~ "increasing", 
      is.na(word(model, 2, sep = "_")) ~ "monotonic"),
    form = fct_relevel(form, "monotonic"),
    model = word(model, 1, sep = "_")) %>%
  ggplot(.) +
  geom_line(
    aes(x = distance, y = prob, colour = model, linetype = form),
    size = 1.2, alpha = 0.5) +
  facet_wrap(. ~ model, ncol = 2) +
  scale_colour_viridis(discrete = TRUE, begin = 0, end = 0.85) +
  theme_bw()


# DEMO - basic #################################################################

prm_exp <- 8.7          # exponential scale
prm_hn  <- 10.4         # half normal scale
prm_haz <- c(10, 2)     # hazard scale, shape
prm_tno <- c(7, 4)      # half normal scale, threshold

simdata <- data.frame(distance = seq(0, 20, length = 5000)) %>%
  mutate(
    exp = keyfunc(distance, prm = prm_exp, shape = "exp"),
    hn = keyfunc(distance, prm = prm_hn, shape = "nor"),
    haz = keyfunc(distance, prm = prm_haz, shape = "haz"),
    tno = keyfunc(distance, prm = prm_tno, shape = "tno"),
    detected_exp = rbinom(n(), size = 1, prob = exp),
    detected_hn = rbinom(n(), size = 1, prob = hn),
    detected_haz = rbinom(n(), size = 1, prob = haz),
    detected_tno = rbinom(n(), size = 1, prob = tno))


# _exponential
nll_exp <- function(scale, distance, detected) {
  ll <- loglik(p = exp(-distance/scale), detected)
  if (is.finite(ll)) -ll else 1e20}

fit_exp <- mle2(nll_exp, start = list(scale = 6),
                data = simdata %>% rename(detected = detected_exp),
                method = "Brent", lower= -50,upper = 50)


# _half normal
nll_hn <- function(scale, distance, detected) {
  ll <- loglik(p = exp(-distance^2/(2*scale^2)), detected)
  if (is.finite(ll)) -ll else 1e20}

fit_hn <- mle2(nll_hn, start = list(scale = 6),
                data = simdata %>% rename(detected = detected_hn), 
                method = "Brent", lower= -50,upper = 50) 


# _hazard
nll_haz <- function(scale, shape, distance, detected) {
  ll <- loglik(p = 1-exp(-(distance/scale)^(-shape)), detected)
  if (is.finite(ll)) -ll else 1e20}

fit_haz <- mle2(nll_haz, start = list(scale = 6, shape = 0), 
               data = simdata %>% rename(detected = detected_haz), method = "Nelder-Mead")


# _threshold half normal
nll_tno <- function(scale, shape, distance, detected) {
  ll <- loglik(p = ifelse(distance<shape, 1, exp(-(distance-shape)^2/(2*scale^2))), detected)
  if (is.finite(ll)) -ll else 1e20}

fit_tno <- mle2(nll_tno, start = list(scale = 6, shape = 0), 
                data = simdata %>% rename(detected = detected_tno), method = "Nelder-Mead")


# _compare ###################################
prm_exp
coef(fit_exp)

prm_hn
coef(fit_hn)

prm_haz
coef(fit_haz)

prm_tno
coef(fit_tno)


# _plot results ###################################

simdata %>%
  rename(true_exp = exp, true_hn = hn, true_haz = haz, true_tno = tno) %>%
  mutate(
    pred_exp = with(as.list(coef(fit_exp)), (exp(-(distance)/(scale)))),
    pred_hn = with(as.list(coef(fit_hn)), (exp(-distance^2/(2*scale^2)))),
    pred_haz = with(as.list(coef(fit_haz)), (1-exp(-(distance/scale)^-shape))),
    pred_tno = with(as.list(coef(fit_tno)), (ifelse(distance<shape, 1, exp(-(distance-shape)^2/(2*scale^2)))))) %>%
  pivot_longer(
    cols = c(starts_with("true"), starts_with("pred"), starts_with("detected")),
    names_to = "model",
    values_to = "fitted") %>%
  mutate(
    status = word(model, 1, sep = "_"),
    model = word(model, 2, sep = "_")) %>% 
  ggplot(.) +
  geom_jitter(
    data = function(x) subset(x, status == "detected"),
    aes(x = distance, y = fitted),
    height = 0.03, width = 0.03, size = 2, alpha = 150/nrow(simdata)) +
  geom_line(
    data = function(x) subset(x, status != "detected"),
    aes(x = distance, y = fitted, colour = model, linetype = status),
    size = 1.2, alpha = 0.5) +
  facet_wrap(. ~ model, ncol = 2) +
  scale_colour_viridis(discrete = TRUE, begin = 0, end = 1) +
  theme_bw()


# _plot profiles #########################
pfit <- profile(                          # details here ?profile.mle2
  fit_hn,
  tol.newmin = 0.001,
  tryharder = TRUE)

plot(pfit,
     #which = "INT",                      # one parameter
     plot.confstr = TRUE,                 # show confidence labels
     show.points = FALSE,                 # show computed profile points
     conf = c(99, 95, 90, 80, 50)/100,    # confidence levels
     # colours
     col.prof = "black",
     col.conf = "grey30",
     col.minval = "grey60",
     # labels
     main = "",
     ylab = "Signed square root deviance")


# _plot curves #########################

# create surface
sim <- expand.grid(
  scale = seq(9.5, 12, length = 150)) %>%
  group_by(scale) %>%
  mutate(
    Negloglik = nll_hn(scale, simdata$distance, simdata$detected_hn),
    loglik = -nll_hn(scale, simdata$distance, simdata$detected_hn)) %>%
  ungroup()

logLik(fit_hn)
sim[which(sim$loglik == max(sim$loglik)),]


# plot Neg log-likelihood curve
anno_parm <- paste("beta[scale] ==", as.character(round(sim[which(sim$loglik == max(sim$loglik)),"scale"], 4)))

sim %>%
  ggplot() +
  geom_line(aes(x = scale, y = Negloglik)) +
  geom_vline(
    xintercept = sim[which(sim$loglik == max(sim$loglik)),]$scale,
    linetype = "dashed") +
  labs(
    x = expression(beta[scale]),
    y = "Negative Log-Likelihood") +
  annotate(
    "text", 
    x = sim[which(sim$loglik == max(sim$loglik)),]$scale,
    y = sim[which(sim$loglik == max(sim$loglik)),]$Negloglik + 10,
    parse = TRUE, hjust = -0.1,
    label = anno_parm) +
  theme_bw()


# DEMO - variables #############################################################

# See Bolker Ecological Models and Data in R (Section 9.2.5). Can also factorize intercepts if desired. Can replace the parameter names in the function by using the parnames() and then use the new names in mle2(start()). NOTE starting values can be influential for some optimisers.

prm_exp <- c(8.7, 3)     # exponential scale (big, small)
prm_hn  <- c(10.4, 4)    # half normal scale (big, small)
prm_haz <- c(10, 4, 2)   # hazard scale (big, small), shape
prm_tno <- c(7, 2, 4)    # half normal scale (big, small), threshold

simdata <- expand.grid(
  distance = seq(0, 20, length = 5000),
  body_size = c("big", "small")) %>%
  mutate(
    exp = case_when(
      body_size == "big" ~ exp(-distance/(prm_exp[1])),
      body_size == "small" ~ exp(-distance/(prm_exp[2]))),
    hn = case_when(
      body_size == "big" ~ exp(-distance^2/(2*prm_hn[1]^2)),
      body_size == "small" ~ exp(-distance^2/(2*prm_hn[2]^2))),
    haz = case_when(
      body_size == "big" ~ 1-exp(-(distance/prm_haz[1])^(-prm_haz[3])),
      body_size == "small" ~ 1-exp(-(distance/prm_haz[2])^(-prm_haz[3]))),
    tno = case_when(
      body_size == "big" ~ ifelse(distance<prm_tno[3], 1, 
                                  exp(-(distance-prm_tno[3])^2/(2*prm_tno[1]^2))),
      body_size == "small" ~ ifelse(distance<prm_tno[3], 1, 
                                  exp(-(distance-prm_tno[3])^2/(2*prm_tno[2]^2)))),
    detected_exp = rbinom(n(), size = 1, prob = exp),
    detected_hn = rbinom(n(), size = 1, prob = hn),
    detected_haz = rbinom(n(), size = 1, prob = haz),
    detected_tno = rbinom(n(), size = 1, prob = tno))


# _exponential
nll_exp <- function(Wb, Ws, distance, detected) {
  scale <- c(Wb, Ws)[body_size]  
  ll <- loglik(p = exp(-distance/(scale)), detected)
  if (is.finite(ll)) -ll else 1e20}

fit_exp <- mle2(nll_exp, start = list(Wb = 3, Ws = 2), 
                data = simdata %>% rename(detected = detected_exp), method = "Nelder-Mead")


# _half normal
nll_hn <- function(Wb, Ws, distance, detected) {
  scale <- c(Wb, Ws)[body_size]  
  ll <- loglik(p = exp(-distance^2/(2*scale^2)), detected)
  if (is.finite(ll)) -ll else 1e20}

fit_hn <- mle2(nll_hn, start = list(Wb = 3, Ws = 2), 
               data = simdata %>% rename(detected = detected_hn), method = "Nelder-Mead")


# _hazard
nll_haz <- function(Wb, Ws, shape, distance, detected) {
  scale <- c(Wb, Ws)[body_size]  
  ll <- loglik(p = 1-exp(-(distance/scale)^(-shape)), detected)
  if (is.finite(ll)) -ll else 1e20}

fit_haz <- mle2(nll_haz, start = list(Wb = 3, Ws = 2, shape = 0), 
                data = simdata %>% rename(detected = detected_haz), method = "Nelder-Mead")


# _threshold half normal
nll_tno <- function(Wb, Ws, shape, distance, detected) {
  scale <- c(Wb, Ws)[body_size]  
  ll <- loglik(p = ifelse(distance<shape, 1, exp(-(distance-shape)^2/(2*scale^2))), detected)
  if (is.finite(ll)) -ll else 1e20}

fit_tno <- mle2(nll_tno, start = list(Wb = 3, Ws = 2, shape = 0), 
                data = simdata %>% rename(detected = detected_tno), method = "Nelder-Mead")


# _compare ###################################
prm_exp
coef(fit_exp)

prm_hn
coef(fit_hn)

prm_haz
coef(fit_haz)

prm_tno
coef(fit_tno)


# _summary #########################
fit_hn@method
coef(fit_hn)
logLik(fit_hn)
summary(fit_hn)
confint(fit_hn)                             # details here ?confint.mle2

AICtab(fit_exp, fit_hn, fit_haz, fit_tno, base = TRUE, weights = TRUE, logLik = TRUE)


# _plot results ###################################

simdata %>%
  rename(true_exp = exp, true_hn = hn, true_haz = haz, true_tno = tno) %>%
  # create dummaies
  mutate(
    big = ifelse(body_size == "big", 1, 0),
    small = ifelse(body_size == "small", 1, 0)) %>%
  # predict
  mutate(
    pred_exp = with(as.list(coef(fit_exp)), (exp(-(distance)/(Wb*big+Ws*small)))),
    pred_hn = with(as.list(coef(fit_hn)), (exp(-distance^2/(2*(Wb*big+Ws*small)^2)))),
    pred_haz = with(as.list(coef(fit_haz)), (1-exp(-(distance/(Wb*big+Ws*small))^-shape))),
    pred_tno = with(as.list(coef(fit_tno)), (ifelse(distance<shape, 1, exp(-(distance-shape)^2/(2*(Wb*big+Ws*small)^2)))))) %>%
  pivot_longer(
    cols = c(starts_with("true"), starts_with("pred"), starts_with("detected")),
    names_to = "model",
    values_to = "fitted") %>%
  mutate(
    status = word(model, 1, sep = "_"),
    model = word(model, 2, sep = "_"),
    status = fct_relevel(status, "true")) %>% 
  ggplot(.) +
  geom_jitter(
    data = function(x) subset(x, status == "detected"),
    aes(x = distance, y = fitted),
    height = 0.03, width = 0.03, size = 2, alpha = 150/nrow(simdata)) +
  geom_line(
    data = function(x) subset(x, status != "detected"),
    aes(x = distance, y = fitted, colour = body_size, linetype = status),
    size = 1.2, alpha = 0.5) +
  facet_wrap(. ~ model, ncol = 2) +
  scale_colour_viridis(discrete = TRUE, begin = 0, end = 0.5) +
  theme_bw()


# _plot profiles #########################
pfit <- profile(                          # details here ?profile.mle2
  fit_hn,
  tol.newmin = 0.001,
  tryharder = TRUE)

plot(pfit,
     #which = "INT",                      # one parameter
     plot.confstr = TRUE,                 # show confidence labels
     show.points = FALSE,                 # show computed profile points
     conf = c(99, 95, 90, 80, 50)/100,    # confidence levels
     # colours
     col.prof = "black",
     col.conf = "grey30",
     col.minval = "grey60",
     # labels
     main = "",
     ylab = "Signed square root deviance",
     xlab = c(~W[big], ~W[small]))


# DEMO - increasing ############################################################

prm_d <- 1
prm_ep <- 1
prm_exp <- c(8.7, 3)     # exponential scale (big, small)
prm_hn  <- c(10.4, 4)    # half normal scale (big, small)
prm_haz <- c(10, 4, 2)   # hazard scale (big, small), shape
prm_tno <- c(7, 2, 4)    # half normal scale (big, small), threshold

simdata <- expand.grid(
  distance = seq(0, 20, length = 10000),
  body_size = c("big", "small")) %>%
  mutate(
    logit = logitfunc(distance, delta = prm_d, epsilon = prm_ep), # logistic function
    exp = case_when(
      body_size == "big" ~ exp(-distance/(prm_exp[1])),
      body_size == "small" ~ exp(-distance/(prm_exp[2]))),
    hn = case_when(
      body_size == "big" ~ exp(-distance^2/(2*prm_hn[1]^2)),
      body_size == "small" ~ exp(-distance^2/(2*prm_hn[2]^2))),
    haz = case_when(
      body_size == "big" ~ 1-exp(-(distance/prm_haz[1])^(-prm_haz[3])),
      body_size == "small" ~ 1-exp(-(distance/prm_haz[2])^(-prm_haz[3]))),
    tno = case_when(
      body_size == "big" ~ ifelse(distance<prm_tno[3], 1, 
                                  exp(-(distance-prm_tno[3])^2/(2*prm_tno[1]^2))),
      body_size == "small" ~ ifelse(distance<prm_tno[3], 1, 
                                    exp(-(distance-prm_tno[3])^2/(2*prm_tno[2]^2)))),
    exp_inc = logit*exp,
    hn_inc = logit*hn,
    haz_inc = logit*haz,
    tno_inc = logit*tno,
    detected_exp = rbinom(n(), size = 1, prob = exp_inc),
    detected_hn = rbinom(n(), size = 1, prob = hn_inc),
    detected_haz = rbinom(n(), size = 1, prob = haz_inc),
    detected_tno = rbinom(n(), size = 1, prob = tno_inc))


# _exponential
nll_exp_inc <- function(Wb, Ws, delta, epsilon, distance, detected) {
  scale <- c(Wb, Ws)[body_size]  
  p <- (exp(-distance/(scale)))*(logitfunc(distance, delta, epsilon))
  ll <- loglik(p, detected)
  if (is.finite(ll)) -ll else 1e20}

fit_exp_inc <- mle2(nll_exp_inc, start = list(Wb = 3, Ws = 2, delta = 2, epsilon = 2), 
                data = simdata %>% rename(detected = detected_exp), method = "Nelder-Mead")


# _half normal
nll_hn_inc <- function(Wb, Ws, delta, epsilon, distance, detected) {
  scale <- c(Wb, Ws)[body_size]  
  p <- (exp(-distance^2/(2*scale^2)))*(logitfunc(distance, delta, epsilon))
  ll <- loglik(p, detected)
  if (is.finite(ll)) -ll else 1e20}

fit_hn_inc <- mle2(nll_hn_inc, start = list(Wb = 3, Ws = 2, delta = 2, epsilon = 2), 
               data = simdata %>% rename(detected = detected_hn), method = "Nelder-Mead")


# _hazard
nll_haz_inc <- function(Wb, Ws, shape, delta, epsilon, distance, detected) {
  scale <- c(Wb, Ws)[body_size]  
  p <- (1-exp(-(distance/scale)^(-shape)))*(logitfunc(distance, delta, epsilon))
  ll <- loglik(p, detected)
  if (is.finite(ll)) -ll else 1e20}

fit_haz_inc <- mle2(nll_haz_inc, start = list(Wb = 3, Ws = 2, shape = 0, delta = 2, epsilon = 2), 
                data = simdata %>% rename(detected = detected_haz), method = "Nelder-Mead",
                control = list(maxit = 10000))


# _threshold half normal
nll_tno_inc <- function(Wb, Ws, shape, delta, epsilon, distance, detected) {
  scale <- c(Wb, Ws)[body_size]  
  p <- (ifelse(distance<shape, 1, exp(-(distance-shape)^2/(2*scale^2))))*(logitfunc(distance, delta, epsilon))
  ll <- loglik(p, detected)
  if (is.finite(ll)) -ll else 1e20}

fit_tno_inc <- mle2(nll_tno_inc, start = list(Wb = 3, Ws = 2, shape = 0, delta = 2, epsilon = 2), 
                data = simdata %>% rename(detected = detected_tno), method = "Nelder-Mead",
                control = list(maxit = 10000))


# _compare ###################################
prm_exp; prm_d; prm_ep
coef(fit_exp_inc)

prm_hn; prm_d; prm_ep
coef(fit_hn_inc)

prm_haz; prm_d; prm_ep
coef(fit_haz_inc)

prm_tno; prm_d; prm_ep
coef(fit_tno_inc)


# _plot results ###################################

simdata %>%
  rename(true_exp = exp_inc, true_hn = hn_inc, true_haz = haz_inc, true_tno = tno_inc) %>%
  # create dummaies
  mutate(
    big = ifelse(body_size == "big", 1, 0),
    small = ifelse(body_size == "small", 1, 0)) %>%
  # predict
  mutate(
    pred_exp_inc = with(
      as.list(coef(fit_exp_inc)), 
      (exp(-(distance)/(Wb*big+Ws*small)))*(logitfunc(distance, delta, epsilon))),
    pred_hn_inc = 
      with(as.list(coef(fit_hn_inc)), 
           (exp(-distance^2/(2*(Wb*big+Ws*small)^2)))*(logitfunc(distance, delta, epsilon))),
    pred_haz_inc = 
      with(as.list(coef(fit_haz_inc)), 
           (1-exp(-(distance/(Wb*big+Ws*small))^-shape))*(logitfunc(distance, delta, epsilon))),
    pred_tno_inc = 
      with(as.list(coef(fit_tno_inc)), 
           (ifelse(distance<shape, 1, exp(-(distance-shape)^2/(2*(Wb*big+Ws*small)^2))))*(logitfunc(distance, delta, epsilon)))) %>%
  pivot_longer(
    cols = c(starts_with("true"), starts_with("pred"), starts_with("detected")),
    names_to = "model",
    values_to = "fitted") %>%
  mutate(
    status = word(model, 1, sep = "_"),
    model = word(model, 2, sep = "_"),
    status = fct_relevel(status, "true")) %>% 
  ggplot(.) +
  geom_jitter(
    data = function(x) subset(x, status == "detected"),
    aes(x = distance, y = fitted),
    height = 0.03, width = 0.03, size = 2, alpha = 150/nrow(simdata)) +
  geom_line(
    data = function(x) subset(x, status != "detected"),
    aes(x = distance, y = fitted, colour = body_size, linetype = status),
    size = 1.2, alpha = 0.5) +
  facet_wrap(. ~ model, ncol = 2) +
  scale_colour_viridis(discrete = TRUE, begin = 0, end = 0.5) +
  theme_bw()
